# Supplementary material for: Structural Elucidation of Glycosaminoglycans in the Tissue of Flounder and Isolation of Chondroitin Sulfate C
Source: Mar Drugs. 2024 Apr 26;22(5):198. doi: 10.3390/md22050198 (PMC11123320; doi:10.3390/md22050198)
Supplement: Supplementary file 1 [file marinedrugs-22-00198-s001.zip]

Archive with 1 entries (1 files):
- marinedrugs-2965989-supplementary.pdf
